# Supplementary material for: OpenPVSignal: Advancing Information Search, Sharing and Reuse on Pharmacovigilance Signals via FAIR Principles and Semantic Web Technologies
Source: Front Pharmacol. 2018 Jun 26;9:609. doi: 10.3389/fphar.2018.00609 (PMC6028717; doi:10.3389/fphar.2018.00609)
Supplement: Supplementary file 1 [file Presentation_1.ZIP]

Archive with 10 entries (9 files):
- OpenPVSignal.html
- OpenPVSignal.pdf
- OpenPVSignal_files/
- OpenPVSignal_files/extra.css
- OpenPVSignal_files/jquery.js.download
- OpenPVSignal_files/jquery.scrollTo.js.download
- OpenPVSignal_files/marked.min.js.download
- OpenPVSignal_files/owl.css
- OpenPVSignal_files/Primer.css
- OpenPVSignal_files/rec.css
