# Supplementary material for: OpenPVSignal: Advancing Information Search, Sharing and Reuse on Pharmacovigilance Signals via FAIR Principles and Semantic Web Technologies
Source: Front Pharmacol. 2018 Jun 26;9:609. doi: 10.3389/fphar.2018.00609 (PMC6028717; doi:10.3389/fphar.2018.00609)
Supplement: Supplementary file 1 [file Presentation_1.ZIP › OpenPVSignal_files/owl.css]

.RFC2119 {
  text-transform: lowercase;
  font-style: italic;
}
.nonterminal {
    font-weight: bold;
    font-family: sans-serif;
    font-size: 95%;
}
#abstract br {
   /* doesn't work right SOMETIMES 
   margin-bottom: 1em;   */
}
.name {
    font-family: monospace;
}
.buttonpanel {
    margin-top: 1ex;
    margin-bottom: 1ex;
    padding-left: 1ex;
    padding-right: 1ex;
    padding-top: 1ex;
    padding-bottom: 0.6ex;
    border: 1px dotted black; 
}
.grammar {
    margin-top: 1ex;
    margin-bottom: 1ex;
    padding-left: 1ex;
    padding-right: 1ex;
    padding-top: 1ex;
    padding-bottom: 0.6ex;
    border: 1px dashed #2f6fab;
    font-family: monospace;
}
.image {
    text-align: center;
}
.centered {
    text-align: center;
    padding-top: 4ex;
    padding-bottom: 4ex;
}
.centered table {
    margin: 0 auto;
    text-align: left;
}
.caption {
    font-weight: bold;
}
.indent {
    margin-left: 20px;
}
.atrisknote {
    padding: 5px;
    margin-top: 10px;
    margin-bottom: 10px;
    border: solid 2px blue;
    background-color: #FFA;
}
.atrisknotehead {
    font-style: italic;	
}

/* Stying the examples. */

.anexample:before {
    content: "Example:";
    font-family: sans-serif;
    font-size: 1.6ex;
    font-weight: bold;
}
.anexample {
    margin-top: 1ex;
    margin-bottom: 1ex;
    padding-left: 1ex;
    padding-right: 1ex;
    padding-top: 1ex;
    padding-bottom: 0.6ex;
    border: 1px dashed #2f6fab;
    background-color: #f9f9f9;
}
.anexample table {
    background-color: #f9f9f9;
}

/* Styling the parts in the functional-style syntax. */

div.fss {
    margin-top: 10px; 
    margin-bottom: 10px; 
    margin-left: 20px; 
    margin-right: 20px; 
    font-family: monospace;
}
table.fss {
    margin: 0px 0px 0px 0px; 
    padding: 0px 0px 0px 0px; 
    width: 100%;
}
table.fss caption.fss {
    font-size: 1.5ex;
    font-weight: bold;
    text-align: left;
    padding-left: 10px;
}
table.fss td:first-child {
    font-family: monospace;
    padding-left: 20px;
    padding-right: 20px;
    width: 60%;
}

/* Styling the parts in the RDF syntax. */

div.rdf{
    margin-top: 10px; 
    margin-bottom: 10px; 
    margin-left: 20px; 
    margin-right: 20px; 
    font-family: monospace;
}
table.rdf {
    margin: 0px 0px 0px 0px; 
    padding: 0px 0px 0px 0px; 
    width: 100%;
}
table.rdf caption.rdf {
    font-size: 1.5ex;
    font-weight: bold;
    text-align: left;
    padding-left: 10px;
}
table.rdf td:first-child {
    font-family: monospace;
    padding-left: 20px;
    padding-right: 20px;
    width: 60%;
}

/* Styling the XML syntax. */

div.xmlsyn {
    margin-top: 10px; 
    margin-bottom: 10px; 
    margin-left: 20px; 
    margin-right: 20px; 
    font-family: monospace;
}
div.axioms {
    margin-top: 10px; 
    margin-bottom: 10px; 
    margin-left: 20px; 
    margin-right: 20px; 
}

/* Other styles. */

table.complexity td {
    text-align: center;
}
table.allname td {
   font-family: monospace;
}
table.canonicalparsing {
    margin-left: 20px;
    border-style: none;
}
table.canonicalparsing td {
    vertical-align: top;
    padding: 2px 2px 2px 2px;
}
table.canonicalparsing td.two {
    padding-left: 30px;
}

/* The following are classes for templates used in the editing process. */

.review {
    padding: 5px;
    border: solid 1px black;
    margin-left: 10%;
    margin-top: 10px;
    margin-bottom: 10px;
    background-color: #FFA;
    font-size: smaller;
}
.reviewauthor {
    font-size: smaller;
    font-style: italic;
}
.ednote {
    padding: 5px;
    border: solid 1px black;
    margin-top: 10px;
    margin-bottom: 10px;
}
.ednotehead {
   font-weight: bold;
}

/* override mediawiki's beautiful DL styling... */
dl {
    background: white;
    width: 100%;
    border: none;
    margin-top: 0;
    margin-bottom: 0;
    padding-top: 0;
    padding-bottom: 0;
}

div {
    margin-top: 0;
    margin-bottom: 0;
}
#fulltitle {
  font-size: 140%; 
  font-weight: bold;
}

.xml {
 color: red
}

.rdbms{
color: red
}

/* just copying from wiki, so it stays through TR. Currently
  affects Primer, at least */
pre {
  background-color:#F9F9F9;
  border:1px dashed #2F6FAB;
  color:black;
  line-height:1.1em;
  padding:1em;
}

.image object {
    max-width: 100%;
}
