# Supplementary material for: OpenPVSignal: Advancing Information Search, Sharing and Reuse on Pharmacovigilance Signals via FAIR Principles and Semantic Web Technologies
Source: Front Pharmacol. 2018 Jun 26;9:609. doi: 10.3389/fphar.2018.00609 (PMC6028717; doi:10.3389/fphar.2018.00609)
Supplement: Supplementary file 1 [file Presentation_1.ZIP › OpenPVSignal_files/Primer.css]

/* define a class "noprint" for sections which don't get printed */  
.noprint { display: none; }

/* our syntax menu for switching */
div.syntaxmenu {
  border: 1px dotted black;
  padding:0.5em;
  margin: 1em; 
}

@media print {
   div.syntaxmenu { display:none; }
}

/* use tab-like headers for syntax examples */
div.exampleheader {
  font-size: 90%;
  float: left;
  background: #F9F9F9;
  color: #2F6FAB;
  border: 1px dashed #2F6FAB;
  border-bottom: 0px;
  padding-top: 2px;
}

div.exampleheader span.exampleheader {
  background: #F9F9F9;
  padding-top: 0px;
  padding-right: 10px;
  padding-left: 10px;
  padding-bottom: 3px;
  padding-top: 0px;
}

/* Also copy MediaWiki style here, so it will not look different when exported */
div.fssyntax pre, div.rdfxml pre, div.owlxml pre, div.turtle pre, div.manchester pre  {
  background-color: #F9F9F9;
  border: 1px dashed #2F6FAB;
  color: black;
  line-height: 1.1em;
  padding: 1em;
  clear: both;
  margin-left: 0em;
}
/* (further styles directly embedded in header template) */
