# Supplementary material for: OpenPVSignal: Advancing Information Search, Sharing and Reuse on Pharmacovigilance Signals via FAIR Principles and Semantic Web Technologies
Source: Front Pharmacol. 2018 Jun 26;9:609. doi: 10.3389/fphar.2018.00609 (PMC6028717; doi:10.3389/fphar.2018.00609)
Supplement: Supplementary file 1 [file Presentation_1.ZIP › OpenPVSignal_files/rec.css]

/* Style for a "Recommendation" */

/*
   Copyright 1997-2003 W3C (MIT, ERCIM, Keio). All Rights Reserved.
   The following software licensing rules apply:
   http://www.w3.org/Consortium/Legal/copyright-software */

/* $Id: base.css,v 1.25 2006/04/18 08:42:53 bbos Exp $ */

body {
  padding: 2em 1em 2em 70px;
  margin: 0;
  font-family: sans-serif;
  color: black;
  background: white;
  background-position: top left;
  background-attachment: fixed;
  background-repeat: no-repeat;
}
:link { color: #00C; background: transparent }
:visited { color: #609; background: transparent }
a:active { color: #C00; background: transparent }

a:link img, a:visited img { border-style: none } /* no border on img links */

a img { color: white; }        /* trick to hide the border in Netscape 4 */
@media all {                   /* hide the next rule from Netscape 4 */
  a img { color: inherit; }    /* undo the color change above */
}

th, td { /* ns 4 */
  font-family: sans-serif;
}

h1, h2, h3, h4, h5, h6 { text-align: left }
/* background should be transparent, but WebTV has a bug */
h1, h2, h3 { color: #005A9C; background: white }
h1 { font: 170% sans-serif }
h2 { font: 140% sans-serif }
h3 { font: 120% sans-serif }
h4 { font: bold 100% sans-serif }
h5 { font: italic 100% sans-serif }
h6 { font: small-caps 100% sans-serif }

.hide { display: none }

div.head { margin-bottom: 1em }
div.head h1 { margin-top: 2em; clear: both }
div.head table { margin-left: 2em; margin-top: 2em }

p.copyright { font-size: small }
p.copyright small { font-size: small }

@media screen {  /* hide from IE3 */
a[href]:hover { background: #ffa }
}

pre { margin-left: 2em }
/*
p {
  margin-top: 0.6em;
  margin-bottom: 0.6em;
}
*/
dt, dd { margin-top: 0; margin-bottom: 0 } /* opera 3.50 */
dt { font-weight: bold }

pre, code { font-family: monospace } /* navigator 4 requires this */

ul.toc, ol.toc {
  list-style: disc;		/* Mac NS has problem with 'none' */
  list-style: none;
}

@media aural {  
  h1, h2, h3 { stress: 20; richness: 90 }
  .hide { speak: none }
  p.copyright { volume: x-soft; speech-rate: x-fast }
  dt { pause-before: 20% }
  pre { speak-punctuation: code } 
}

body {
  background-image: url(http://lode.sourceforge.net/img/LODELogo.png);
}
